# Supplementary material for: The chromosome-level rambutan genome reveals a significant role of segmental duplication in the expansion of resistance genes
Source: Hortic Res. 2022 Apr 11;9:uhac014. doi: 10.1093/hr/uhac014 (PMC9002659; doi:10.1093/hr/uhac014)
Supplement: Web_Material_uhac014 [file web_material_uhac014.zip]

Archive with 2 entries (2 files):
- response.docx
- SI.docx
